# Supplementary material for: Lymphedema pathogenesis involves antigen-driven expansion of CD4+ T cells in skin
Source: Front Immunol. 2025 Aug 1;16:1620571. doi: 10.3389/fimmu.2025.1620571 (PMC12354532; doi:10.3389/fimmu.2025.1620571)
Supplement: Supplementary file 4 [file Table1.xlsx]

## Sheet: supplementary file 1
Supplementary File 1. Additional patient characteristics
Patient ID	Chemotherapy (0=no, 1=yes)	Surgery (0=none, 1=LVB, 2=VLNT, 3=liposuction)	Compression (0=none, 1=occasionally, 2=daytime, 3=around the clock)	Episodes of Cellulitis Since Lymphedema Onset	Smoking Status (0=never, 1=current, 2=former, 3=unknown)	DM (0=no, 1=yes)	HTN (0=no, 1=yes)
1	1	2	3	2	0	0	0
2	1	2	3	1	2	0	0
3	1	2	3	0	0	0	0
4	0	2	3	0	2	0	1
5	0	0	3	1	0	0	0
6	0	0	3	2	0	0	0
7	1	1	3	0	2	0	0
8	0	3	3	0	2	0	0
9	1	2	0	0	0	0	0
10	0	0	3	2	2	0	0
11	0	2	3	0	2	0	0
Abbreviations: lymphovenous bypass (LVB); vascularized lymph node transfer (VLNT); diabetes mellitus (DM); hypertension (HTN)
