# Supplementary material for: Lymphedema pathogenesis involves antigen-driven expansion of CD4+ T cells in skin
Source: Front Immunol. 2025 Aug 1;16:1620571. doi: 10.3389/fimmu.2025.1620571 (PMC12354532; doi:10.3389/fimmu.2025.1620571)
Supplement: Supplementary file 5 [file Table2.xlsx]

## Sheet: TCR_BLAST
Supplementary File 2.
sample_name	Clonal Rank	Rearrangement (aa seqeunce)	Corresponding Epitopes (https://tcr3d.ibbr.umd.edu/tcrsearch; MHC-II PAM 30 <100)	Predictive Antigen (https://blast.ncbi.nlm.nih.gov/Blast.cgi)	Percent Identity (%)	E-value
LE_1_TCRB	1	CATSKKTGSSEQYF	LVERLYLVCGEEGA	Chain B, INSULIN [Homo sapiens]	93	1.5
LE_1_TCRB	2	CASSLSTGMDGYTF	LVERLYLVCGEEGA	Chain B, INSULIN [Homo sapiens]	93	1.5
LE_1_TCRB	3	CASSSTSNQPQHF	FSWGAEGQRPGFG	myelin basic protein [Homo sapiens]	100	0.001
LE_1_TCRB	4	CASSHRDSNQPQHF	LVERLYLVCGEEGA	Chain B, INSULIN [Homo sapiens]	93	1.5
LE_1_TCRB	5	CASRRTGFNTDTQYF	GQVELGGGNAVEVCK	Chain C, Hybrid Insulin Peptide, [Homo sapiens]	100	6e-06
LE_2_TCRB	1	CSVWGLSSYEQYF	LVERLYLVCGGEG	Chain B, INSULIN [Homo sapiens]	93	1.5
LE_2_TCRB	2	CASQGDNTGELFF	LVERLYLVCGGEG	Chain B, INSULIN [Homo sapiens]	93	1.5
LE_2_TCRB	3	CATKNLAGAPNEQFF	VHFFKNIVTPRTPGG	Chain C, Myelin basic protein [Homo sapiens]	100	4e-07
LE_2_TCRB	4	CASTQRQARDEAFF	LVERLYLVCGEEGA	Chain B, INSULIN [Homo sapiens]	93	1.5
LE_2_TCRB	5	CSARPLAATDTQYF	LVERLYLVCGEEGA	Chain B, INSULIN [Homo sapiens]	93	1.5
LE_3_TCRB	1	CSASRDARTRNEQFF	VHFFKNIVTPRTPGG	Chain C, Myelin basic protein [Homo sapiens]	100	4e-07
LE_3_TCRB	2	CASSLAGGAVIYEQYF	APSGEGSFQPSQENPQ	Chain C, gluten peptide	100	2000000
LE_3_TCRB	3	CASSRVPFVLAQHF	LVERLYLVCGGEGA	Chain B, INSULIN [Homo sapiens]	93	1.5
LE_3_TCRB	4	CASSEGLALQETQYF	VHFFKNIVTPRTPGG	Chain C, Myelin basic protein [Homo sapiens]	100	4e-07
LE_3_TCRB	5	CASSLDEVGNMNTEAFF	N/A
LE_4_TCRB	1	CASSPPSGSYEQYF	LVERLYLVCGEEGA	Chain B, INSULIN [Homo sapiens]	93	1.5
LE_4_TCRB	2	CASSFSSGGDTEAFF	DFARVHFISALHGSG	GTP-binding protein EngA [Klebsiella pneumoniae]	100	3e-05
LE_4_TCRB	3	CASSQGITGPYNSPLHF	LVERLYLVCGEEGA	Chain B, INSULIN [Homo sapiens]	93	1.5
LE_4_TCRB	4	CASGRPGYQETQYF	LVERLYLVCGEEGA	Chain B, INSULIN [Homo sapiens]	93	1.5
LE_4_TCRB	5	CASSLEGTSGRYHNEQFF	APSGEGSFQPSQENPQ	Chain C, gluten peptide	100	2000000
LE_5_TCRB	1	CASRAGSPLHF	KAFSPEVIPMF	Chain C, GAG PROTEIN [Human immunodeficiency virus 1]	100	0.005
LE_5_TCRB	2	CASSMTSNTEAFF	APRGPHGGAASGL	Chain C, Cancer/testis antigen 1 peptide	100	0.006
LE_5_TCRB	3	CASSLGPDLQNSPLHF	FSWGAEGQRPGFGSGG	myelin basic protein, isoform CRA_c [Homo sapiens	93.75	30000
LE_5_TCRB	4	CASSLVGTGSPEQYF	GQVELGGGNAVEVCK	Chain C, Hybrid Insulin Peptide [Homo sapiens]	100	6000000
LE_5_TCRB	5	CASSPQGPGNTEAFF	GQVELGGGNAVEVCK	Chain C, Hybrid Insulin Peptide [Homo sapiens]	100	6000000
LE_6_TCRB	1	CASSQPPWDRDNEKLFF	N/A
LE_6_TCRB	2	CASSSPGRALGGYTF	DFARVHFISALHGSG	GTP-binding protein EngA [Klebsiella pneumoniae]	100	3e-05
LE_6_TCRB	3	CASSSAGTSYEQYF	LVERLYLVCGEEGA	Chain B, INSULIN [Homo sapiens]	93	1.5
LE_6_TCRB	4	CASSLEQDRVPYEQYF	LVERLYLVCGEEGA	Chain B, INSULIN [Homo sapiens]	93	1.5
LE_6_TCRB	5	CATGYNSPLHF	KAFSPEVIPMF	Chain C, GAG PROTEIN [Human immunodeficiency virus 1]	100	0.005
LE_7_TCRB	1	CAVGESYNEQFF	GGYRAPAKAAAT	Chain C, Fibrinogen beta [Homo sapiens]	92.3	2.2
LE_7_TCRB	2	CASSYLAGQNTGELFF	APSGEGSFQPSQENPQ	Chain C, gluten peptide	100	2e-06
LE_7_TCRB	3	CASSQDTSGSYEQYF	VHFFKNIVTPRTPGG	Chain C, Myelin basic protein [Homo sapiens]	100	4e-07
LE_7_TCRB	4	CASSLGGAMAGYGYTF	FSWGAEGQRPGFGSGG	myelin basic protein [Homo sapiens]	93.75	0.0003
LE_7_TCRB	5	CASSLGTGDGYTF	RFYKTLRAEQASQ	Chain C, Gag polyprotein [HIV-1]	100	0.0001
LE_8_TCRB	1	CASSLGLAGTEAFF	LVERLYLVCGEEGA	Chain B, INSULIN [Homo sapiens]	93	1.5
LE_8_TCRB	2	CSARDTGEFYGYTF	LVERLYLVCGEEGA	Chain B, INSULIN [Homo sapiens]	93	1.5
LE_8_TCRB	3	CASSQVGGDDEQFF	LVERLYLVCGEEGA	Chain B, INSULIN [Homo sapiens]	93	1.5
LE_8_TCRB	4	CASSPQGATTNEKLFF	APSGEGSFQPSQENPQ	Chain C, gluten peptide	100	2e-06
LE_8_TCRB	5	CASSLIAEPQHF	GGYRAPAKAAAT	Chain C, Fibrinogen beta [Homo sapiens]	92.3	2.2
LE_9_TCRB	1	CAISEERGRTDTQYF	GQVELGGGNAVEVCK	Chain C, Hybrid Insulin Peptide [Homo sapiens]	100	6e-06
LE_9_TCRB	2	CASSHSPPGANEQYF	GQVELGGGNAVEVCK	Chain C, Hybrid Insulin Peptide [Homo sapiens]	100	6e-06
LE_9_TCRB	3	CASGNYSGASGGAGEQYF	APSGEGSFQPSQENPQGS	Chain C, gluten peptide [synthetic construct]	100	3e-06
LE_9_TCRB	4	CASSLGYLDAYGYTF	GQVELGGGNAVEVCK	Chain C, Hybrid Insulin Peptide [Homo sapiens]	100	6e-06
LE_9_TCRB	5	CASRATILVLSGNTIYF	GQVELGGGNAVEVCK	Chain C, Hybrid Insulin Peptide [Homo sapiens]	100	6e-06
LE_10_TCRB	1	CASSSEGLGDYTF	APRGPHGGAASG	Chain C, Cancer/testis antigen 1 peptide [Homo sapiens]	100	0.069
LE_10_TCRB	2	CASQIGGQSYEQYF	LVERLYLVCGEEGA	Chain B, INSULIN [Homo sapiens]	93	1.5
LE_10_TCRB	3	CASSETSGGAHEQFF	GQVELGGGNAVEVCK	Chain C, Hybrid insulin peptide [Homo sapiens]	100	6e-06
LE_10_TCRB	4	CASSLGHPRNTIYF	LVERLYLVCGEEGA	Chain B, INSULIN [Homo sapiens]	93	1.5
LE_10_TCRB	5	CASSLGPDTQYF	GGYRAPAKAAAT	Chain C, Fibrinogen beta [Homo sapiens]	92.3	2.2
LE_11_TCRB	1	CATSKKTGSSEQYF	LVERLYLVCGEEGA	Chain B, INSULIN [Homo sapiens]	93	1.5
LE_11_TCRB	2	CASSLSTGMDGYTF	LVERLYLVCGEEGA	Chain B, INSULIN [Homo sapiens]	93	1.5
LE_11_TCRB	3	CASSSTSNQPQHF	FSWGAEGQRPGFG	myelin basic protein [Homo sapiens]	100	0.01
LE_11_TCRB	4	CASSHRDSNQPQHF	LVERLYLVCGEEGA	Chain B, INSULIN [Homo sapiens]	93	1.5
LE_11_TCRB	5	CASRRTGFNTDTQYF	GQVELGGGNAVEVCK	Chain C, Hybrid insulin peptide [Homo sapiens]	100	6e-06
